# Supplementary material for: Ultrafast light-activated polymeric nanomotors
Source: Nat Commun. 2024 Jun 7;15:4878. doi: 10.1038/s41467-024-49217-w (PMC11161643; doi:10.1038/s41467-024-49217-w)
Supplement: Supplementary file 13 — Source data [file 41467_2024_49217_MOESM13_ESM.xlsx]

## Sheet: Fig. 2c
DLS
	Stomatocytes				Au-stomatocytes
	0.4	0			0.4	0
	0.463	0			0.463	0
	0.536	0			0.536	0
	0.621	0			0.621	0
	0.719	0			0.719	0
	0.833	0			0.833	0
	0.965	0			0.965	0
	1.12	0			1.12	0
	1.29	0			1.29	0
	1.5	0			1.5	0
	1.74	0			1.74	0
	2.01	0			2.01	0
	2.33	0			2.33	0
	2.7	0			2.7	0
	3.12	0			3.12	0
	3.62	0			3.62	0
	4.19	0			4.19	0
	4.85	0			4.85	0
	5.61	0			5.61	0
	6.5	0			6.5	0
	7.53	0			7.53	0
	8.72	0			8.72	0
	10.1	0			10.1	0
	11.7	0			11.7	0
	13.5	0			13.5	0
	15.7	0			15.7	0
	18.2	0			18.2	0
	21	0			21	0
	24.4	0			24.4	0
	28.2	0			28.2	0
	32.7	0			32.7	0
	37.8	0			37.8	0
	43.8	0			43.8	0
	50.7	0			50.7	0
	58.8	0			58.8	0
	68.1	0			68.1	0
	78.8	0			78.8	0
	91.3	0			91.3	0
	106	0			106	0
	122	0			122	0
	142	0			142	0
	164	0			164	0
	190	0			190	0
	220	0			220	0
	255	6.63			255	0
	295	17.9			295	0
	342	26			342	8.91
	396	25.6			396	21.2
	459	17.3			459	27.7
	531	6.53			531	24.4
	615	0			615	14
	712	0			712	3.78
	825	0			825	0
	955	0			955	0
	1110	0			1110	0
	1280	0			1280	0
	1480	0			1480	0
	1720	0			1720	0
	1990	0			1990	0
	2300	0			2300	0
	2670	0			2670	0
	3090	0			3090	0
	3580	0			3580	0
	4150	0			4150	0
	4800	0			4800	0
	5560	0			5560	0
	6440	0			6440	0
	7460	0			7460	0
	8630	0			8630	0

## Sheet: Fig. 2d
UV-vis
		Au-stomatocytes				stomatocytes
		799.982	0.35511			800.048	0.11886
		799.011	0.35435			798.939	0.11827
		798.04	0.35547			797.968	0.11848
		797.069	0.35718			796.997	0.1188
		795.958	0.35782			796.025	0.11965
		794.986	0.36065			795.053	0.11955
		794.013	0.35876			793.942	0.12004
		793.041	0.36013			792.969	0.11924
		792.067	0.36054			791.996	0.12034
		790.954	0.36202			791.023	0.12027
		789.98	0.36275			790.049	0.12028
		789.006	0.36425			788.935	0.12102
		788.031	0.36427			787.96	0.12087
		787.056	0.36521			786.985	0.12103
		785.941	0.36646			786.01	0.12026
		784.965	0.36731			785.034	0.12111
		783.989	0.37033			784.058	0.12093
		783.012	0.36947			782.942	0.12099
		782.035	0.37105			781.965	0.12083
		781.057	0.37059			780.987	0.1217
		779.94	0.37289			780.01	0.12132
		778.962	0.37424			779.031	0.12113
		777.983	0.37405			778.053	0.12111
		777.004	0.37621			776.934	0.12114
		776.025	0.37565			775.955	0.12128
		775.045	0.37682			774.975	0.12082
		774.065	0.37766			773.995	0.12136
		772.944	0.37914			773.015	0.12196
		771.963	0.38033			772.034	0.12191
		770.982	0.38078			771.053	0.12123
		770.001	0.38128			769.932	0.12127
		769.019	0.38147			768.95	0.12148
		768.036	0.38278			767.967	0.12219
		767.054	0.38428			766.985	0.12134
		765.93	0.38543			766.002	0.12167
		764.947	0.38629			765.019	0.12132
		763.963	0.38716			764.035	0.12128
		762.979	0.38814			763.051	0.12153
		761.994	0.38833			762.066	0.12172
		761.009	0.38951			760.941	0.12182
		760.024	0.38994			759.956	0.12142
		759.038	0.39133			758.97	0.12098
		758.052	0.39346			757.984	0.1211
		757.066	0.39312			756.998	0.12126
		755.938	0.39295			756.012	0.12087
		754.951	0.39464			755.025	0.1206
		753.964	0.3962			754.037	0.12097
		752.976	0.3972			753.05	0.12054
		751.988	0.3971			752.062	0.12045
		750.999	0.39831			750.932	0.11988
		750.01	0.39818			749.943	0.11928
		749.021	0.39938			748.954	0.11993
		748.031	0.40095			747.965	0.11913
		747.042	0.40237			746.975	0.11933
		746.051	0.40245			745.985	0.11905
		745.061	0.40365			744.994	0.11859
		744.07	0.40432			744.003	0.11802
		742.937	0.40408			743.012	0.11831
		741.945	0.40528			742.02	0.11814
		740.953	0.40673			741.028	0.11739
		739.96	0.40589			740.036	0.11715
		738.968	0.40684			739.043	0.11686
		737.974	0.40758			738.05	0.11621
		736.981	0.4073			737.057	0.11522
		735.987	0.40793			736.063	0.1147
		734.993	0.40894			735.069	0.11366
		733.998	0.40876			733.933	0.11318
		733.003	0.40928			732.938	0.11236
		732.008	0.40899			731.943	0.11138
		731.013	0.40973			730.948	0.11047
		730.017	0.41009			729.952	0.10978
		729.02	0.41062			728.956	0.10898
		728.024	0.41071			727.959	0.10807
		727.027	0.41126			726.962	0.10771
		726.03	0.41184			725.965	0.10695
		725.032	0.4129			724.967	0.10669
		724.034	0.41328			723.97	0.10602
		723.036	0.41418			722.971	0.1056
		722.037	0.41527			721.973	0.10545
		721.038	0.4165			720.974	0.10506
		720.039	0.41671			719.975	0.10499
		719.039	0.4182			718.975	0.10482
		718.039	0.41928			717.975	0.1046
		717.039	0.42014			716.975	0.10498
		716.038	0.42173			715.974	0.10484
		715.037	0.42307			714.973	0.10513
		714.035	0.42469			713.972	0.10518
		713.034	0.42675			712.97	0.10565
		712.032	0.42792			711.969	0.10618
		711.029	0.42933			710.966	0.1065
		710.027	0.43186			709.964	0.10714
		709.024	0.43327			708.961	0.10751
		708.02	0.43522			707.957	0.1081
		707.016	0.43732			706.954	0.109
		706.012	0.43937			705.95	0.10966
		705.008	0.44117			704.946	0.11046
		704.003	0.44409			703.941	0.11111
		702.998	0.4453			702.936	0.11164
		701.993	0.44745			701.931	0.11227
		700.987	0.44911			701.069	0.11293
		699.981	0.4516			700.063	0.11392
		698.975	0.4539			699.057	0.11468
		697.968	0.45591			698.05	0.11502
		696.961	0.45759			697.043	0.11605
		695.954	0.45962			696.036	0.11611
		694.946	0.46174			695.028	0.11685
		693.938	0.46335			694.021	0.11722
		692.929	0.46482			693.012	0.11807
		692.065	0.46714			692.004	0.1184
		691.056	0.46929			690.995	0.11891
		690.047	0.47078			689.986	0.11908
		689.037	0.47331			688.976	0.12002
		688.027	0.47477			687.966	0.12023
		687.017	0.47643			686.956	0.12032
		686.006	0.47835			685.946	0.12076
		684.995	0.48057			684.935	0.12116
		683.984	0.483			684.068	0.12141
		682.973	0.48437			683.057	0.12169
		681.961	0.48582			682.045	0.12193
		680.948	0.48735			681.033	0.12244
		679.936	0.48994			680.021	0.12258
		679.068	0.49136			679.008	0.12306
		678.055	0.49356			677.995	0.12275
		677.041	0.49546			676.982	0.12332
		676.027	0.49698			675.968	0.12334
		675.013	0.49915			674.954	0.1239
		673.999	0.50161			673.94	0.12379
		672.984	0.50245			673.07	0.124
		671.969	0.50408			672.055	0.12434
		670.954	0.50547			671.04	0.12434
		669.938	0.50767			670.025	0.1244
		669.067	0.50941			669.009	0.12389
		668.051	0.5107			667.993	0.12393
		667.035	0.51273			666.976	0.12357
		666.018	0.51395			665.959	0.12359
		665.001	0.51519			664.942	0.12332
		663.983	0.51755			664.07	0.12313
		662.965	0.51867			663.053	0.12357
		661.947	0.52095			662.035	0.12306
		660.929	0.52267			661.016	0.12307
		660.055	0.52419			659.998	0.12343
		659.036	0.5258			658.979	0.12355
		658.017	0.52729			657.96	0.12328
		656.997	0.52902			656.94	0.12313
		655.977	0.53112			656.066	0.12316
		654.957	0.53368			655.046	0.12287
		653.937	0.53536			654.025	0.12302
		653.062	0.53667			653.005	0.12332
		652.04	0.53818			651.984	0.1232
		651.019	0.54034			650.962	0.12316
		649.997	0.54272			649.94	0.12328
		648.975	0.54458			649.065	0.12343
		647.953	0.54678			648.042	0.12349
		646.93	0.54906			647.02	0.12345
		646.053	0.55101			645.997	0.12306
		645.03	0.55224			644.974	0.12334
		644.006	0.5549			643.95	0.12346
		642.983	0.55644			643.073	0.12333
		641.958	0.55899			642.049	0.1233
		640.934	0.56089			641.025	0.12367
		640.056	0.56263			640	0.12348
		639.031	0.56504			638.975	0.12347
		638.005	0.5675			637.95	0.12347
		636.98	0.57059			637.071	0.12363
		635.954	0.57238			636.045	0.12365
		634.927	0.57471			635.019	0.12392
		634.048	0.57697			633.993	0.12396
		633.021	0.57883			632.966	0.12385
		631.994	0.58187			631.939	0.12393
		630.966	0.58405			631.058	0.12378
		629.939	0.5867			630.031	0.12381
		629.058	0.58826			629.003	0.12391
		628.029	0.59086			627.975	0.12401
		627.001	0.59346			626.947	0.12382
		625.972	0.59607			626.065	0.12398
		624.943	0.59849			625.036	0.12425
		624.06	0.59998			624.007	0.12407
		623.031	0.60281			622.977	0.12414
		622.001	0.60555			621.947	0.12466
		620.971	0.60829			621.064	0.12424
		619.94	0.61069			620.034	0.12439
		619.056	0.61374			619.003	0.12495
		618.025	0.61639			617.972	0.12488
		616.994	0.61828			616.941	0.12463
		615.962	0.62112			616.057	0.12487
		614.93	0.62432			615.025	0.12502
		614.046	0.62687			613.993	0.12502
		613.013	0.62908			612.96	0.12481
		611.98	0.63275			611.928	0.12508
		610.947	0.63488			611.042	0.1251
		610.061	0.63663			610.009	0.12506
		609.028	0.63971			608.976	0.12534
		607.994	0.6433			607.942	0.12549
		606.96	0.64545			607.056	0.1257
		606.073	0.64822			606.021	0.12566
		605.038	0.65116			604.987	0.12587
		604.003	0.65375			603.952	0.12593
		602.968	0.65614			603.064	0.12602
		601.932	0.66008			602.029	0.12606
		601.045	0.66212			600.993	0.12624
		600.008	0.66544			599.957	0.12627
		598.972	0.66815			599.069	0.12617
		597.935	0.67044			598.033	0.12631
		597.047	0.67249			596.996	0.12674
		596.009	0.67566			595.959	0.12678
		594.972	0.67869			595.07	0.12662
		593.934	0.6821			594.032	0.12706
		593.044	0.68427			592.994	0.12717
		592.006	0.68695			591.956	0.12732
		590.968	0.6898			591.066	0.12715
		589.929	0.69234			590.027	0.12691
		589.038	0.69586			588.988	0.12685
		587.999	0.69842			587.949	0.12685
		586.959	0.70151			587.058	0.12704
		586.068	0.70336			586.018	0.12695
		585.028	0.70609			584.978	0.12714
		583.987	0.70953			583.938	0.12724
		582.947	0.71233			583.046	0.12772
		582.054	0.71412			582.005	0.12733
		581.013	0.71793			580.964	0.12724
		579.972	0.72075			580.071	0.12752
		578.93	0.72331			579.03	0.12751
		578.037	0.72504			577.988	0.12738
		576.994	0.72774			576.946	0.1274
		575.952	0.73062			576.052	0.12735
		575.058	0.73256			575.01	0.12727
		574.015	0.73563			573.967	0.12734
		572.972	0.73752			573.073	0.12722
		571.928	0.74009			572.029	0.1272
		571.033	0.74182			570.986	0.1273
		569.989	0.74446			569.942	0.12731
		568.945	0.74759			569.047	0.12725
		568.05	0.75004			568.002	0.12714
		567.005	0.75175			566.957	0.12726
		565.96	0.75366			566.062	0.12712
		565.064	0.75603			565.016	0.12708
		564.018	0.75803			563.971	0.12689
		562.972	0.76041			563.075	0.12679
		561.926	0.76305			562.029	0.12685
		561.029	0.76468			560.982	0.12668
		559.982	0.76636			559.936	0.12652
		558.936	0.76854			559.039	0.12644
		558.038	0.76969			557.992	0.12641
		556.991	0.77219			556.944	0.12614
		555.943	0.77424			556.047	0.12616
		555.045	0.77537			554.999	0.12598
		553.997	0.77654			553.951	0.12572
		552.948	0.77883			553.052	0.12556
		552.049	0.78002			552.004	0.12555
		551	0.78138			550.955	0.12512
		549.951	0.78263			550.056	0.12506
		549.052	0.78441			549.007	0.12478
		548.002	0.78586			547.957	0.12526
		546.952	0.78644			547.057	0.12498
		546.052	0.78791			546.007	0.12487
		545.002	0.78928			544.957	0.12476
		543.951	0.7893			544.057	0.12463
		543.051	0.78997			543.006	0.12456
		541.999	0.7902			541.955	0.12454
		540.948	0.79137			541.054	0.12464
		540.047	0.79224			540.002	0.12459
		538.995	0.79237			538.951	0.12485
		537.943	0.79258			538.049	0.12465
		537.041	0.7927			536.997	0.12477
		535.988	0.79262			535.944	0.12507
		534.935	0.79229			535.042	0.12519
		534.033	0.7918			533.989	0.12539
		532.98	0.79154			532.936	0.1259
		531.926	0.79089			532.033	0.12625
		531.023	0.79018			530.98	0.12646
		529.969	0.78762			529.926	0.12727
		529.065	0.7885			529.022	0.12631
		528.011	0.78606			527.968	0.12773
		526.956	0.78492			527.064	0.12847
		526.052	0.7836			526.009	0.12926
		524.997	0.78123			524.954	0.12979
		523.941	0.77908			524.05	0.12989
		523.036	0.77711			522.994	0.1307
		521.981	0.77373			521.938	0.13191
		521.075	0.77088			521.033	0.13251
		520.019	0.76718			519.977	0.13314
		518.962	0.76369			519.072	0.13341
		518.057	0.76126			518.015	0.13439
		517	0.75553			516.958	0.13468
		515.942	0.7513			516.052	0.13506
		515.036	0.74698			514.995	0.13597
		513.978	0.74194			513.937	0.13666
		513.071	0.73832			513.03	0.13716
		512.013	0.73334			511.972	0.13793
		510.955	0.72779			511.065	0.13866
		510.047	0.72333			510.007	0.1392
		508.988	0.71779			508.948	0.13961
		507.929	0.71202			508.04	0.14008
		507.021	0.7078			506.981	0.14061
		505.962	0.70225			506.073	0.14089
		505.053	0.69745			505.013	0.14163
		503.993	0.69155			503.953	0.14211
		502.933	0.68583			503.045	0.14243
		502.024	0.68097			501.984	0.14279
		500.964	0.67604			501.075	0.14306
		500.054	0.67177			500.015	0.14324
		498.993	0.66685			498.954	0.14369
		497.932	0.66215			498.044	0.14429
		497.022	0.6579			496.983	0.14423
		495.96	0.65394			496.073	0.14492
		495.05	0.65051			495.011	0.14522
		493.988	0.64568			493.949	0.14522
		492.925	0.64106			493.038	0.14502
		492.014	0.6383			491.976	0.14536
		490.951	0.63521			491.065	0.14544
		490.04	0.63259			490.002	0.14539
		488.977	0.63008			488.939	0.14508
		488.065	0.62775			488.027	0.1461
		487.002	0.6242			486.964	0.14562
		485.938	0.62297			486.052	0.14628
		485.025	0.62138			484.988	0.14614
		483.961	0.62017			484.075	0.14622
		483.049	0.61794			483.011	0.14596
		481.984	0.61728			481.946	0.14634
		481.071	0.61637			481.034	0.14634
		480.006	0.61544			479.968	0.14656
		478.94	0.61504			479.055	0.14671
		478.027	0.61528			477.99	0.14712
		476.961	0.61499			476.924	0.14769
		476.047	0.61509			476.01	0.14805
		474.981	0.61551			474.944	0.14876
		474.067	0.616			474.03	0.14909
		473	0.61676			472.964	0.14959
		471.933	0.61755			472.049	0.15026
		471.018	0.61823			470.982	0.15121
		469.951	0.61949			470.067	0.1521
		469.036	0.62049			469	0.15285
		467.968	0.6218			467.932	0.15359
		467.053	0.62305			467.017	0.15428
		465.985	0.62508			465.949	0.15508
		465.069	0.62579			465.033	0.15609
		464	0.62742			463.965	0.15683
		462.931	0.62916			463.049	0.15753
		462.015	0.63016			461.98	0.15847
		460.946	0.63155			461.064	0.15903
		460.029	0.63325			459.995	0.15963
		458.96	0.6352			458.925	0.16075
		458.043	0.63723			458.008	0.16145
		456.973	0.63891			456.938	0.16193
		456.055	0.64013			456.021	0.16257
		454.985	0.64239			454.951	0.16344
		454.067	0.64347			454.033	0.16396
		452.996	0.64529			452.963	0.16477
		451.925	0.64725			452.045	0.16516
		451.007	0.64865			450.974	0.16594
		449.936	0.65055			450.055	0.16634
		449.017	0.65299			448.984	0.16664
		447.945	0.6541			448.065	0.16746
		447.027	0.65515			446.993	0.16782
		445.954	0.65733			446.075	0.16825
		445.035	0.65868			445.002	0.16917
		443.963	0.66101			443.93	0.16959
		443.043	0.66289			443.01	0.16993
		441.97	0.66487			441.938	0.17034
		441.05	0.66619			441.018	0.17072
		439.977	0.66854			439.945	0.17134
		439.057	0.67017			439.025	0.17214
		437.983	0.67199			437.951	0.17258
		437.062	0.67397			437.03	0.17293
		435.988	0.67604			435.956	0.17345
		435.067	0.67739			435.036	0.17374
		433.993	0.67912			433.961	0.17404
		433.072	0.68136			433.04	0.17443
		431.997	0.68304			431.965	0.17497
		431.075	0.68467			431.044	0.17524
		430	0.6865			429.969	0.17569
		428.925	0.68841			429.047	0.17584
		428.003	0.69002			427.972	0.1762
		426.927	0.6915			427.05	0.17623
		426.004	0.69351			425.974	0.17665
		424.928	0.6951			425.051	0.1778
		424.005	0.69701			423.975	0.17747
		422.929	0.69874			423.052	0.17785
		422.006	0.70057			421.976	0.17889
		420.929	0.70287			421.053	0.17849
		420.006	0.70593			419.976	0.17943
		418.928	0.70757			419.053	0.17938
		418.005	0.70905			417.975	0.17982
		416.927	0.71158			417.052	0.1804
		416.003	0.71342			415.974	0.18069
		414.925	0.71523			415.05	0.181
		414.001	0.71733			413.972	0.18143
		413.076	0.71906			413.048	0.18107
		411.998	0.72138			411.969	0.18205
		411.073	0.72329			411.044	0.18251
		409.994	0.72548			409.966	0.18251
		409.069	0.72758			409.041	0.18284
		407.99	0.72909			407.962	0.18301
		407.065	0.73094			407.036	0.18336
		405.985	0.73364			405.957	0.18376
		405.059	0.73499			405.031	0.18406
		403.979	0.73759			403.952	0.18409
		403.053	0.73932			403.026	0.18433
		401.973	0.74179			401.945	0.18478
		401.047	0.74345			401.019	0.18512
		399.966	0.74538			399.939	0.18557
		399.04	0.74796			399.012	0.18582
		397.959	0.74968			397.931	0.18586
		397.032	0.75183			397.005	0.18614
		395.95	0.75461			395.923	0.18682
		395.023	0.7562			394.997	0.18718
		393.941	0.7587			394.069	0.1877
		393.014	0.76064			392.988	0.18805
		391.932	0.76251			392.06	0.18811
		391.004	0.76494			390.978	0.18894
		390.076	0.7671			390.05	0.18959
		388.994	0.76977			388.968	0.19012
		388.066	0.77204			388.04	0.19081
		386.983	0.77454			386.957	0.19148
		386.054	0.77684			386.029	0.19218
		384.971	0.77945			384.946	0.19326
		384.042	0.7828			384.017	0.19382
		382.959	0.784			382.933	0.19403
		382.03	0.78577			382.005	0.19489
		380.946	0.79021			381.076	0.19566
		380.016	0.79259			379.992	0.19737
		378.932	0.79602			379.062	0.19827
		378.002	0.79811			377.978	0.19929
		377.073	0.79862			377.048	0.20046
		375.988	0.80287			375.964	0.20093
		375.058	0.80519			375.034	0.2022
		373.973	0.80981			373.949	0.20398
		373.043	0.81205			373.019	0.20494
		371.957	0.81452			371.933	0.20614
		371.027	0.81795			371.003	0.2074
		369.941	0.82046			370.073	0.20833
		369.01	0.82296			368.987	0.21005
		367.924	0.82582			368.056	0.21078
		366.993	0.82824			366.97	0.21193
		366.062	0.83013			366.039	0.21289
		364.975	0.83415			364.952	0.21398
		364.044	0.83705			364.021	0.21605
		362.957	0.83901			362.934	0.21628
		362.025	0.84085			362.003	0.21714
		360.938	0.8443			361.071	0.21819
		360.006	0.84671			359.984	0.21962
		359.074	0.84932			359.052	0.22085
		357.986	0.85146			357.964	0.22147
		357.053	0.85453			357.032	0.22252
		355.966	0.85751			355.944	0.22343
		355.033	0.85938			355.011	0.22354
		353.945	0.86016			353.923	0.22471
		353.012	0.86362			352.99	0.22602
		351.923	0.86621			352.057	0.22715
		350.99	0.8684			350.969	0.22813
		350.056	0.87123			350.035	0.22872
		348.967	0.87465			348.947	0.23008
		348.034	0.87797			348.013	0.23086
		346.944	0.88258			346.924	0.23194
		346.01	0.88503			345.99	0.23269
		345.077	0.88767			345.056	0.23377
		343.987	0.89026			343.967	0.23409
		343.052	0.89391			343.032	0.23509
		341.962	0.8982			341.942	0.23606
		341.028	0.90019			341.008	0.23726
		339.937	0.90466			340.074	0.23779
		339.003	0.90771			338.983	0.23874
		338.068	0.91194			338.048	0.23941
		336.977	0.91634			336.958	0.24045
		336.042	0.91902			336.023	0.24108
		334.951	0.92541			334.932	0.24265
		334.015	0.92891			333.996	0.24367
		332.924	0.93376			333.061	0.24397
		331.988	0.93654			331.97	0.2457
		331.053	0.93915			331.034	0.24655
		329.961	0.9467			329.942	0.24745
		329.025	0.94962			329.007	0.24865
		327.933	0.95529			328.071	0.24988
		326.996	0.95932			326.978	0.25079
		326.06	0.96309			326.042	0.25177
		324.967	0.96783			324.95	0.25291
		324.031	0.97326			324.013	0.25415
		322.938	0.97894			323.077	0.25557
		322.001	0.98347			321.984	0.2572
		321.064	0.98698			321.047	0.25827
		319.971	0.99278			319.954	0.25959
		319.034	0.99689			319.017	0.26094
		317.94	1.00248			317.923	0.26278
		317.003	1.00808			316.986	0.26433
		316.065	1.0121			316.049	0.2658
		314.971	1.01812			314.955	0.26723
		314.033	1.02362			314.017	0.26888
		312.939	1.02829			312.923	0.27072
		312.001	1.03576			311.985	0.27189
		311.063	1.03969			311.047	0.27352
		309.969	1.04745			309.953	0.27471
		309.03	1.04833			309.015	0.27659
		307.935	1.05368			308.076	0.27775
		306.997	1.05909			306.981	0.2801
		306.058	1.06311			306.043	0.28127
		304.963	1.06878			304.948	0.28321
		304.024	1.07571			304.009	0.28404
		302.928	1.08173			303.07	0.28642
		301.989	1.0871			301.974	0.288
		301.05	1.09187			301.035	0.28957
		299.954	1.09905			299.94	0.29126
		299.014	1.10384			299	0.29342
		298.075	1.10787			298.061	0.2949
		296.978	1.1141			296.965	0.29863
		296.039	1.11858			296.025	0.29831
		294.942	1.12436			294.928	0.29981
		294.002	1.13039			293.989	0.30231
		293.062	1.13681			293.049	0.30447
		291.965	1.14359			291.952	0.30685
		291.025	1.14853			291.011	0.30866
		289.927	1.155			290.071	0.31085
		288.987	1.16163			288.974	0.31343
		288.046	1.16858			288.033	0.3158
		286.949	1.17479			286.936	0.31832
		286.008	1.18006			285.995	0.32078
		285.067	1.18664			285.054	0.32267
		283.969	1.19421			283.957	0.32553
		283.028	1.19825			283.015	0.32755
		281.929	1.20518			282.074	0.32889
		280.988	1.21034			280.976	0.33167
		280.047	1.21667			280.035	0.33401
		278.948	1.22408			278.936	0.33646
		278.006	1.22955			277.995	0.33861
		277.064	1.23462			277.053	0.34063
		275.966	1.24156			275.954	0.34281
		275.023	1.2467			275.012	0.34512
		273.924	1.25295			274.07	0.34725
		272.982	1.25903			272.971	0.34977
		272.04	1.26271			272.029	0.3507
		270.94	1.26813			270.93	0.35449
		269.998	1.27407			269.987	0.3566
		269.055	1.27887			269.045	0.35933
		267.955	1.28394			267.945	0.36204
		267.012	1.28956			267.003	0.36402
		266.07	1.29172			266.06	0.36527
		264.969	1.29713			264.96	0.36977
		264.026	1.30395			264.017	0.37204
		262.926	1.30762			263.074	0.37421
		261.983	1.31323			261.973	0.37764
		261.039	1.31707			261.03	0.37908
		259.938	1.31871			259.929	0.38047
		258.995	1.32581			258.986	0.38437
		258.051	1.33066			258.042	0.38738
		256.95	1.33406			256.941	0.38983
		256.006	1.33969			255.998	0.39279
		255.062	1.34605			255.054	0.39631
		253.961	1.34989			253.953	0.40105
		253.017	1.357			253.009	0.404
		252.072	1.36137			252.064	0.40702
		250.971	1.36733			250.963	0.41142
		250.026	1.37511			250.019	0.41577
		248.931	1.38058			248.923	0.42115
		247.992	1.39074			247.984	0.42483
		247.053	1.39473			247.045	0.42851
		245.957	1.40167			245.95	0.43287
		245.018	1.41161			245.011	0.43859
		243.922	1.42135			244.071	0.44482
		242.982	1.42925			242.976	0.44772
		242.043	1.43658			242.036	0.45434
		240.947	1.44401			240.94	0.46145
		240.007	1.45349			240.001	0.46781
		239.067	1.46409			239.061	0.47634
		237.97	1.47786			237.965	0.48332
		237.031	1.4857			237.025	0.48921
		235.934	1.5018			235.928	0.49876
		234.994	1.5144			234.988	0.50818
		234.053	1.52675			234.048	0.51771
		232.956	1.54591			232.951	0.52863
		232.016	1.55589			232.011	0.53587
		231.076	1.57168			231.071	0.5457
		229.978	1.58619			229.973	0.55704
		229.038	1.59497			229.033	0.56438
		227.94	1.61504			227.935	0.57939
		226.999	1.62777			226.995	0.58804
		226.058	1.63894			226.054	0.59479
		224.961	1.65894			224.956	0.6098
		224.019	1.67319			224.015	0.62105
		223.078	1.68648			223.074	0.62975
		221.98	1.70227			221.976	0.6419
		221.039	1.71799			221.035	0.65344
		219.941	1.7348			219.937	0.66623
		218.999	1.74757			218.996	0.67472
		218.058	1.75954			218.054	0.68581
		216.959	1.77631			216.956	0.69747
		216.017	1.78961			216.014	0.70748
		215.076	1.80234			215.073	0.71867
		213.977	1.82141			213.974	0.73194
		213.035	1.83076			213.032	0.74164
		211.936	1.85047			211.933	0.75563
		210.994	1.86497			210.991	0.7709
		210.051	1.88061			210.049	0.78608
		208.952	1.90417			208.95	0.80589
		208.01	1.92313			208.008	0.82138
		207.067	1.94178			207.066	0.83981
		205.968	1.97085			205.966	0.86669
		205.025	1.9923			205.024	0.89135
		203.926	2.01854			203.924	0.91494
		202.983	2.04069			202.982	0.93252
		202.04	2.04995			202.039	0.94911
		200.94	2.08449			200.939	0.9738
		199.997	2.09383			199.996	1.00062
		New:0
		New:0.1000
		New:0.1000
		New:0.1000
		New:2
		New:External sipper
		New:0
		New:0.1000
		New:0.1000
		New:0.1000
		New:2
		New:External sipper
		New:0
		New:0.1000
		New:0.1000
		New:0.1000
		New:2
		New:External sipper

## Sheet: Fig. 3a
				3.33 mg mL-1		2 mg mL-1		1 mg mL-1		0 mg mL-1
			0	0	0	0	0	0	0	0	0
				8.4	1.04403	6.96667	0.86217	3.2	0.32146	2.55	0.6364
			120	13.4667	1.13725	11.3667	0.85049	6.8	0.32146	3.7	0.84853
				17.1667	1.20554	14.7667	0.85049	9.7	0.26458	4.5	0.98995
			240	19.9333	1.20139	17.2	0.87178	11.9	0.15275	5.1	0.98995
				22.0667	1.30128	19.1	0.95394	13.8	0.15275	5.6	1.13137
			360	23.7667	1.25831	20.7	0.96437	15.1	0.23094	6	1.13137
				24.9667	1.22202	21.9	0.88882	16.3	0.32146	6.3	1.13137
			480	25.9	1.17898	22.8333	0.76376	17.2	0.37859	6.5	1.13137
				26.6667	1.09697	23.5667	0.80829	17.8	0.45826	6.65	1.06066
			600	27.2333	1.11505	24.2333	0.90185	18.4	0.51316	6.8	0.98995

## Sheet: Fig. 3b
				MilliQ		Stomatocytes		Au-stomatocytes		Au-polymersomes
			0	0	0	0	0	0	0	0	0
				2.55	0.6364	4.16667	0.11547	8.4	1.04403	8.05	1.20208
			120	3.7	0.84853	5.8	0.17321	13.4667	1.13725	13	1.13137
				4.5	0.98995	7.1	0.17321	17.1667	1.20554	16.6	0.98995
			240	5.1	0.98995	8.03333	0.23094	19.9333	1.20139	19.35	0.91924
				5.6	1.13137	8.76667	0.28868	22.0667	1.30128	21.4	0.84853
			360	6	1.13137	9.36667	0.28868	23.7667	1.25831	23.1	0.70711
				6.3	1.13137	9.76667	0.28868	24.9667	1.22202	24.3	0.56569
			480	6.5	1.13137	10.1667	0.28868	25.9	1.17898	25.25	0.49497
				6.65	1.06066	10.3333	0.23094	26.6667	1.09697	26.05	0.35355
			600	6.8	0.98995	10.5333	0.23094	27.2333	1.11505	26.6	0.28284

## Sheet: Fig. 3c
				0.75 W		1 W		1.2 W		1.5 W
			0	0	0	0	0	0	0	0	0
				2.16667	0.25166	3.86667	0.30551	5.76667	0.57735	8.4	1.04403
			120	3.53333	0.45092	6.46667	0.47258	9.36667	0.40415	13.4667	1.13725
				4.53333	0.70946	8.33333	0.65064	12	0.36056	17.1667	1.20554
			240	5.36667	0.86217	9.83333	0.80208	13.9333	0.35119	19.9333	1.20139
				5.93333	0.97125	11.0333	0.86217	15.4667	0.30551	22.0667	1.30128
			360	6.43333	1.06927	11.9667	0.97125	16.6	0.17321	23.7667	1.25831
				6.76667	1.12398	12.7333	1.02632	17.5333	0.15275	24.9667	1.22202
			480	7.03333	1.16762	13.3	1.11355	18.2667	0.11547	25.9	1.17898
				7.26667	1.22202	13.7	1.17898	18.8333	0.15275	26.6667	1.09697
			600	7.43333	1.26623	14.0667	1.16762	19.2	3.55271e-15	27.2333	1.11505

## Sheet: Fig. 3d
		1	22.5
		2	22.5
		3	22.5
		4	22.5
		5	22.5
		6	22.5
		7	22.5
		8	22.5
		9	22.5
		10	22.5
		11	22.5
		12	22.5
		13	22.5
		14	22.5
		15	22.5
		16	22.5
		17	22.5
		18	22.8
		19	23.5
		20	24.2
		21	24.6
		22	25
		23	25.3
		24	25.5
		25	25.7
		26	25.8
		27	25.9
		28	26.1
		29	26.2
		30	26.3
		31	26.3
		32	26.4
		33	26.5
		34	26.6
		35	26.6
		36	26.7
		37	26.8
		38	26.9
		39	27
		40	27.1
		41	27.2
		42	27.2
		43	27.3
		44	27.4
		45	27.6
		46	27.7
		47	27.8
		48	27.9
		49	28
		50	28.1
		51	28.2
		52	28.3
		53	28.5
		54	28.6
		55	28.7
		56	28.8
		57	28.9
		58	29
		59	29.1
		60	29.2
		61	29.4
		62	29.5
		63	29.6
		64	29.7
		65	29.8
		66	29.9
		67	30
		68	30.1
		69	30.2
		70	30.3
		71	30.4
		72	30.5
		73	30.6
		74	30.7
		75	30.8
		76	31
		77	31
		78	31.1
		79	31.3
		80	31.3
		81	31.4
		82	31.6
		83	31.7
		84	31.8
		85	31.9
		86	31.9
		87	32.1
		88	32.2
		89	32.2
		90	32.4
		91	32.4
		92	32.6
		93	32.6
		94	32.7
		95	32.8
		96	32.9
		97	33
		98	33.1
		99	33.2
		100	33.3
		101	33.4
		102	33.5
		103	33.6
		104	33.7
		105	33.7
		106	33.8
		107	34
		108	34.1
		109	34.1
		110	34.2
		111	34.3
		112	34.4
		113	34.5
		114	34.6
		115	34.7
		116	34.7
		117	34.8
		118	34.9
		119	35
		120	35.1
		121	35.1
		122	35.2
		123	35.3
		124	35.4
		125	35.5
		126	35.6
		127	35.7
		128	35.7
		129	35.8
		130	35.9
		131	36
		132	36.1
		133	36.1
		134	36.2
		135	36.3
		136	36.4
		137	36.5
		138	36.6
		139	36.6
		140	36.7
		141	36.8
		142	36.9
		143	36.9
		144	37
		145	37.1
		146	37.2
		147	37.2
		148	37.3
		149	37.4
		150	37.5
		151	37.5
		152	37.6
		153	37.7
		154	37.8
		155	37.8
		156	37.9
		157	37.9
		158	38
		159	38.1
		160	38.2
		161	38.3
		162	38.3
		163	38.4
		164	38.4
		165	38.5
		166	38.6
		167	38.6
		168	38.7
		169	38.8
		170	38.8
		171	38.9
		172	39
		173	39
		174	39.1
		175	39.2
		176	39.3
		177	39.3
		178	39.4
		179	39.5
		180	39.5
		181	39.6
		182	39.6
		183	39.7
		184	39.7
		185	39.8
		186	39.9
		187	40
		188	40
		189	40.1
		190	40.1
		191	40.2
		192	40.3
		193	40.4
		194	40.4
		195	40.4
		196	40.5
		197	40.6
		198	40.6
		199	40.7
		200	40.7
		201	40.8
		202	40.9
		203	40.9
		204	41
		205	41.1
		206	41.1
		207	41.2
		208	41.2
		209	41.3
		210	41.3
		211	41.4
		212	41.5
		213	41.5
		214	41.5
		215	41.6
		216	41.7
		217	41.7
		218	41.7
		219	41.8
		220	41.9
		221	41.9
		222	42
		223	42.1
		224	42.1
		225	42.2
		226	42.2
		227	42.2
		228	42.3
		229	42.3
		230	42.4
		231	42.4
		232	42.5
		233	42.6
		234	42.6
		235	42.6
		236	42.7
		237	42.8
		238	42.8
		239	42.9
		240	42.9
		241	43
		242	43
		243	43.1
		244	43.1
		245	43.1
		246	43.2
		247	43.2
		248	43.3
		249	43.3
		250	43.4
		251	43.5
		252	43.5
		253	43.5
		254	43.6
		255	43.6
		256	43.7
		257	43.7
		258	43.8
		259	43.8
		260	43.9
		261	43.9
		262	44
		263	44
		264	44.1
		265	44.1
		266	44.2
		267	44.2
		268	44.2
		269	44.3
		270	44.3
		271	44.4
		272	44.4
		273	44.5
		274	44.5
		275	44.6
		276	44.6
		277	44.7
		278	44.7
		279	44.7
		280	44.8
		281	44.8
		282	44.9
		283	44.9
		284	45
		285	45
		286	45.1
		287	45.1
		288	45.1
		289	45.1
		290	45.2
		291	45.2
		292	45.3
		293	45.3
		294	45.4
		295	45.4
		296	45.4
		297	45.5
		298	45.5
		299	45.6
		300	45.6
		301	45.7
		302	45.7
		303	45.7
		304	45.8
		305	45.8
		306	45.8
		307	45.9
		308	45.9
		309	45.9
		310	46
		311	46
		312	46.1
		313	46.1
		314	46.1
		315	46.2
		316	46.2
		317	46.2
		318	46.3
		319	46.3
		320	46.3
		321	46.4
		322	46.4
		323	46.4
		324	46.4
		325	46.5
		326	46.5
		327	46.6
		328	46.6
		329	46.6
		330	46.7
		331	46.7
		332	46.7
		333	46.8
		334	46.8
		335	46.8
		336	46.8
		337	46.9
		338	46.9
		339	46.9
		340	47
		341	47
		342	47.1
		343	47.1
		344	47.1
		345	47.1
		346	47.2
		347	47.2
		348	47.3
		349	47.3
		350	47.3
		351	47.3
		352	47.3
		353	47.4
		354	47.5
		355	47.5
		356	47.5
		357	47.5
		358	47.6
		359	47.6
		360	47.6
		361	47.6
		362	47.7
		363	47.7
		364	47.7
		365	47.8
		366	47.8
		367	47.8
		368	47.9
		369	47.9
		370	47.9
		371	48
		372	48
		373	48
		374	48.1
		375	48.1
		376	48.1
		377	48.1
		378	48.2
		379	48.2
		380	48.2
		381	48.3
		382	48.2
		383	48.3
		384	48.3
		385	48.4
		386	48.4
		387	48.4
		388	48.4
		389	48.4
		390	48.5
		391	48.5
		392	48.5
		393	48.6
		394	48.6
		395	48.6
		396	48.6
		397	48.7
		398	48.7
		399	48.7
		400	48.7
		401	48.8
		402	48.8
		403	48.8
		404	48.8
		405	48.9
		406	48.9
		407	48.9
		408	48.9
		409	49
		410	49
		411	49
		412	49.1
		413	49.1
		414	49.1
		415	49.1
		416	49.1
		417	49.1
		418	49.2
		419	49.2
		420	49.2
		421	49.2
		422	49.3
		423	49.3
		424	49.3
		425	49.3
		426	49.4
		427	49.4
		428	49.4
		429	49.4
		430	49.4
		431	49.5
		432	49.5
		433	49.5
		434	49.6
		435	49.6
		436	49.6
		437	49.6
		438	49.6
		439	49.7
		440	49.7
		441	49.7
		442	49.7
		443	49.8
		444	49.7
		445	49.8
		446	49.8
		447	49.8
		448	49.9
		449	49.9
		450	49.9
		451	49.9
		452	49.9
		453	50
		454	50
		455	50
		456	50
		457	50
		458	50
		459	50.1
		460	50.1
		461	50.1
		462	50.1
		463	50.1
		464	50.1
		465	50.1
		466	50.2
		467	50.2
		468	50.2
		469	50.3
		470	50.2
		471	50.3
		472	50.3
		473	50.3
		474	50.3
		475	50.3
		476	50.4
		477	50.4
		478	50.4
		479	50.4
		480	50.4
		481	50.5
		482	50.5
		483	50.5
		484	50.5
		485	50.5
		486	50.5
		487	50.5
		488	50.6
		489	50.5
		490	50.6
		491	50.6
		492	50.6
		493	50.7
		494	50.6
		495	50.7
		496	50.7
		497	50.7
		498	50.7
		499	50.7
		500	50.7
		501	50.8
		502	50.8
		503	50.8
		504	50.8
		505	50.8
		506	50.8
		507	50.8
		508	50.8
		509	50.8
		510	50.9
		511	50.9
		512	50.9
		513	50.9
		514	50.9
		515	50.9
		516	51
		517	51
		518	51
		519	51
		520	51.1
		521	51.1
		522	51.1
		523	51.1
		524	51.1
		525	51.1
		526	51.1
		527	51.1
		528	51.1
		529	51.2
		530	51.2
		531	51.2
		532	51.2
		533	51.2
		534	51.3
		535	51.2
		536	51.3
		537	51.3
		538	51.3
		539	51.3
		540	51.4
		541	51.4
		542	51.4
		543	51.4
		544	51.4
		545	51.4
		546	51.5
		547	51.4
		548	51.5
		549	51.5
		550	51.5
		551	51.5
		552	51.6
		553	51.5
		554	51.6
		555	51.6
		556	51.6
		557	51.6
		558	51.6
		559	51.6
		560	51.7
		561	51.7
		562	51.7
		563	51.7
		564	51.7
		565	51.7
		566	51.7
		567	51.8
		568	51.8
		569	51.7
		570	51.8
		571	51.8
		572	51.8
		573	51.8
		574	51.9
		575	51.9
		576	51.9
		577	51.9
		578	51.9
		579	51.9
		580	51.9
		581	51.9
		582	51.9
		583	52
		584	52
		585	52
		586	51.9
		587	52
		588	52
		589	52
		590	52
		591	52
		592	52
		593	52
		594	52
		595	52.1
		596	52.1
		597	52.1
		598	52.1
		599	52.1
		600	52.1
		601	52.1
		602	52.1
		603	52.2
		604	52.1
		605	52.2
		606	52.1
		607	52.2
		608	52.2
		609	52.2
		610	52.2
		611	52.3
		612	52.3
		613	52.3
		614	52.3
		615	52.3
		616	52.3
		617	52.3
		618	52.3
		619	52.3
		620	51.8
		621	51.2
		622	50.7
		623	50.4
		624	50.1
		625	49.9
		626	49.6
		627	49.5
		628	49.3
		629	49.2
		630	49.1
		631	48.9
		632	48.8
		633	48.7
		634	48.6
		635	48.5
		636	48.4
		637	48.3
		638	48.2
		639	48.1
		640	48
		641	47.8
		642	47.8
		643	47.6
		644	47.6
		645	47.5
		646	47.4
		647	47.3
		648	47.2
		649	47.1
		650	47
		651	46.9
		652	46.8
		653	46.7
		654	46.6
		655	46.5
		656	46.4
		657	46.3
		658	46.2
		659	46.1
		660	46
		661	46
		662	45.9
		663	45.8
		664	45.7
		665	45.6
		666	45.5
		667	45.4
		668	45.3
		669	45.2
		670	45.1
		671	45
		672	44.9
		673	44.8
		674	44.7
		675	44.7
		676	44.5
		677	44.5
		678	44.4
		679	44.3
		680	44.2
		681	44.1
		682	44
		683	44
		684	43.9
		685	43.8
		686	43.7
		687	43.6
		688	43.5
		689	43.5
		690	43.4
		691	43.3
		692	43.2
		693	43.1
		694	43.1
		695	43
		696	42.9
		697	42.8
		698	42.7
		699	42.7
		700	42.6
		701	42.5
		702	42.4
		703	42.4
		704	42.3
		705	42.2
		706	42.1
		707	42.1
		708	42
		709	41.9
		710	41.8
		711	41.7
		712	41.7
		713	41.6
		714	41.5
		715	41.5
		716	41.4
		717	41.3
		718	41.3
		719	41.2
		720	41.1
		721	41
		722	40.9
		723	40.9
		724	40.8
		725	40.8
		726	40.6
		727	40.6
		728	40.5
		729	40.5
		730	40.4
		731	40.4
		732	40.3
		733	40.2
		734	40.1
		735	40.1
		736	40
		737	39.9
		738	39.9
		739	39.8
		740	39.7
		741	39.7
		742	39.6
		743	39.6
		744	39.5
		745	39.4
		746	39.4
		747	39.3
		748	39.2
		749	39.2
		750	39.1
		751	39
		752	39
		753	38.9
		754	38.8
		755	38.8
		756	38.7
		757	38.7
		758	38.6
		759	38.5
		760	38.5
		761	38.4
		762	38.4
		763	38.3
		764	38.2
		765	38.2
		766	38.1
		767	38.1
		768	38
		769	37.9
		770	37.9
		771	37.8
		772	37.7
		773	37.7
		774	37.6
		775	37.6
		776	37.5
		777	37.5
		778	37.4
		779	37.4
		780	37.3
		781	37.2
		782	37.2
		783	37.2
		784	37.1
		785	37
		786	37
		787	36.9
		788	36.9
		789	36.8
		790	36.8
		791	36.7
		792	36.7
		793	36.6
		794	36.5
		795	36.5
		796	36.5
		797	36.4
		798	36.3
		799	36.3
		800	36.2
		801	36.2
		802	36.1
		803	36.1
		804	36
		805	36
		806	35.9
		807	35.9
		808	35.9
		809	35.7
		810	35.7
		811	35.7
		812	35.6
		813	35.6
		814	35.5
		815	35.5
		816	35.5
		817	35.4
		818	35.4
		819	35.3
		820	35.3
		821	35.2
		822	35.2
		823	35.1
		824	35
		825	35
		826	35
		827	34.9
		828	34.9
		829	34.9
		830	34.8
		831	34.8
		832	34.7
		833	34.7
		834	34.6
		835	34.6
		836	34.5
		837	34.5
		838	34.4
		839	34.4
		840	34.3
		841	34.3
		842	34.2
		843	34.2
		844	34.2
		845	34.2
		846	34.1
		847	34
		848	34
		849	34
		850	33.9
		851	33.9
		852	33.8
		853	33.8
		854	33.7
		855	33.7
		856	33.6
		857	33.6
		858	33.6
		859	33.5
		860	33.5
		861	33.4
		862	33.4
		863	33.4
		864	33.3
		865	33.3
		866	33.2
		867	33.2
		868	33.2
		869	33.1
		870	33.1
		871	33.1
		872	33
		873	32.9
		874	32.9
		875	32.9
		876	32.8
		877	32.8
		878	32.8
		879	32.7
		880	32.7
		881	32.7
		882	32.6
		883	32.6
		884	32.5
		885	32.5
		886	32.5
		887	32.4
		888	32.4
		889	32.4
		890	32.3
		891	32.2
		892	32.2
		893	32.2
		894	32.1
		895	32.1
		896	32.1
		897	32.1
		898	32
		899	32
		900	32
		901	31.9
		902	31.9
		903	31.8
		904	31.8
		905	31.7
		906	31.8
		907	31.7
		908	31.7
		909	31.6
		910	31.6
		911	31.6
		912	31.5
		913	31.5
		914	31.4
		915	31.4
		916	31.4
		917	31.4
		918	31.3
		919	31.3
		920	31.3
		921	31.3
		922	31.2
		923	31.2
		924	31.2
		925	31.1
		926	31.1
		927	31.1
		928	31
		929	31
		930	31
		931	30.9
		932	30.9
		933	30.9
		934	30.8
		935	30.8
		936	30.8
		937	30.8
		938	30.7
		939	30.7
		940	30.6
		941	30.6
		942	30.6
		943	30.6
		944	30.6
		945	30.5
		946	30.5
		947	30.5
		948	30.4
		949	30.4
		950	30.3
		951	30.3
		952	30.3
		953	30.3
		954	30.3
		955	30.2
		956	30.2
		957	30.2
		958	30.1
		959	30.1
		960	30.1
		961	30.1
		962	30
		963	30
		964	30
		965	29.9
		966	29.9
		967	29.9
		968	29.9
		969	29.8
		970	29.8
		971	29.8
		972	29.8
		973	29.7
		974	29.7
		975	29.6
		976	29.7
		977	29.6
		978	29.6
		979	29.6
		980	29.5
		981	29.5
		982	29.5
		983	29.4
		984	29.4
		985	29.4
		986	29.3
		987	29.3
		988	29.3
		989	29.3
		990	29.3
		991	29.2
		992	29.2
		993	29.2
		994	29.2
		995	29.2
		996	29.1
		997	29.1
		998	29.1
		999	29.1
		1000	29
		1001	29
		1002	28.9
		1003	28.9
		1004	28.9
		1005	28.9
		1006	28.9
		1007	28.9
		1008	28.8
		1009	28.8
		1010	28.8
		1011	28.8
		1012	28.7
		1013	28.7
		1014	28.7
		1015	28.7
		1016	28.7
		1017	28.6
		1018	28.6
		1019	28.6
		1020	28.6
		1021	28.6
		1022	28.5
		1023	28.5
		1024	28.5
		1025	28.5
		1026	28.4
		1027	28.4
		1028	28.4
		1029	28.4
		1030	28.4
		1031	28.3
		1032	28.3
		1033	28.3
		1034	28.3
		1035	28.3
		1036	28.2
		1037	28.2
		1038	28.2
		1039	28.2
		1040	28.1
		1041	28.1
		1042	28.1
		1043	28.1
		1044	28.1
		1045	28
		1046	28
		1047	28
		1048	27.9
		1049	28
		1050	27.9
		1051	27.9
		1052	27.9
		1053	27.9
		1054	27.9
		1055	27.8
		1056	27.8
		1057	27.8
		1058	27.8
		1059	27.7
		1060	27.7
		1061	27.7
		1062	27.7
		1063	27.7
		1064	27.7
		1065	27.7
		1066	27.6
		1067	27.6
		1068	27.6
		1069	27.6
		1070	27.6
		1071	27.5
		1072	27.5
		1073	27.5
		1074	27.5
		1075	27.5
		1076	27.4
		1077	27.4
		1078	27.4
		1079	27.4
		1080	27.3
		1081	27.3
		1082	27.3
		1083	27.3
		1084	27.3
		1085	27.2
		1086	27.3
		1087	27.2
		1088	27.2
		1089	27.2
		1090	27.2
		1091	27.2
		1092	27.1
		1093	27.1
		1094	27.1
		1095	27.1
		1096	27.1
		1097	27.1
		1098	27
		1099	27
		1100	27
		1101	27
		1102	27
		1103	26.9
		1104	26.9
		1105	26.9
		1106	26.9
		1107	26.9
		1108	26.9
		1109	26.9
		1110	26.8
		1111	26.8
		1112	26.8
		1113	26.7
		1114	26.8
		1115	26.7
		1116	26.7
		1117	26.7
		1118	26.7
		1119	26.7
		1120	26.7
		1121	26.7
		1122	26.6
		1123	26.6
		1124	26.6
		1125	26.6
		1126	26.6
		1127	26.6
		1128	26.6
		1129	26.5
		1130	26.5
		1131	26.5
		1132	26.5
		1133	26.4
		1134	26.5
		1135	26.4
		1136	26.4
		1137	26.4
		1138	26.4
		1139	26.4
		1140	26.4
		1141	26.4
		1142	26.4
		1143	26.3
		1144	26.3
		1145	26.3
		1146	26.3
		1147	26.3
		1148	26.2
		1149	26.3
		1150	26.2
		1151	26.2
		1152	26.2
		1153	26.2
		1154	26.2
		1155	26.2
		1156	26.2
		1157	26.2
		1158	26.1
		1159	26.1
		1160	26.1
		1161	26.1
		1162	26.1
		1163	26.1
		1164	26
		1165	26
		1166	26
		1167	26
		1168	26
		1169	26
		1170	26
		1171	25.9
		1172	25.9
		1173	26
		1174	25.9
		1175	25.9
		1176	25.9
		1177	25.9
		1178	25.9
		1179	25.9
		1180	25.8
		1181	25.8
		1182	25.8
		1183	25.8
		1184	25.8
		1185	25.8
		1186	25.8
		1187	25.8
		1188	25.8
		1189	25.7
		1190	25.7
		1191	25.7
		1192	25.7
		1193	25.7
		1194	25.7
		1195	25.6
		1196	25.7
		1197	25.6
		1198	25.6
		1199	25.6
		1200	25.6
		1201	25.6
		1202	25.6
		1203	25.6
		1204	25.6
		1205	25.6
		1206	25.5
		1207	25.5
		1208	25.5
		1209	25.5
		1210	25.5
		1211	25.5
		1212	25.5
		1213	25.4
		1214	25.4
		1215	25.5
		1216	25.4
		1217	25.4
		1218	25.4
		1219	25.4
		1220	25.3
		1221	25.4
		1222	25.3
		1223	25.3
		1224	25.3
		1225	25.8
		1226	26.6
		1227	27.1
		1228	27.6
		1229	27.9
		1230	28.2
		1231	28.4
		1232	28.6
		1233	28.7
		1234	28.9
		1235	29
		1236	29.1
		1237	29.1
		1238	29.2
		1239	29.3
		1240	29.3
		1241	29.4
		1242	29.5
		1243	29.6
		1244	29.6
		1245	29.7
		1246	29.8
		1247	29.9
		1248	30
		1249	30.1
		1250	30.2
		1251	30.3
		1252	30.4
		1253	30.5
		1254	30.6
		1255	30.7
		1256	30.8
		1257	30.9
		1258	31
		1259	31.1
		1260	31.2
		1261	31.3
		1262	31.4
		1263	31.5
		1264	31.6
		1265	31.7
		1266	31.8
		1267	31.9
		1268	32
		1269	32.1
		1270	32.3
		1271	32.3
		1272	32.5
		1273	32.5
		1274	32.6
		1275	32.7
		1276	32.8
		1277	32.9
		1278	33.1
		1279	33.1
		1280	33.2
		1281	33.3
		1282	33.4
		1283	33.5
		1284	33.6
		1285	33.7
		1286	33.8
		1287	33.9
		1288	34
		1289	34
		1290	34.2
		1291	34.3
		1292	34.3
		1293	34.4
		1294	34.5
		1295	34.6
		1296	34.7
		1297	34.8
		1298	34.9
		1299	35
		1300	35
		1301	35.2
		1302	35.2
		1303	35.3
		1304	35.4
		1305	35.5
		1306	35.6
		1307	35.7
		1308	35.8
		1309	35.8
		1310	35.9
		1311	36
		1312	36.1
		1313	36.1
		1314	36.3
		1315	36.3
		1316	36.4
		1317	36.5
		1318	36.6
		1319	36.7
		1320	36.8
		1321	36.8
		1322	36.9
		1323	37
		1324	37
		1325	37.1
		1326	37.2
		1327	37.3
		1328	37.4
		1329	37.5
		1330	37.5
		1331	37.6
		1332	37.7
		1333	37.8
		1334	37.8
		1335	37.9
		1336	38
		1337	38
		1338	38.1
		1339	38.2
		1340	38.3
		1341	38.3
		1342	38.4
		1343	38.5
		1344	38.5
		1345	38.6
		1346	38.7
		1347	38.7
		1348	38.8
		1349	38.9
		1350	39
		1351	39
		1352	39.1
		1353	39.2
		1354	39.2
		1355	39.3
		1356	39.4
		1357	39.4
		1358	39.5
		1359	39.5
		1360	39.6
		1361	39.7
		1362	39.8
		1363	39.8
		1364	39.9
		1365	40
		1366	40
		1367	40.1
		1368	40.2
		1369	40.2
		1370	40.3
		1371	40.4
		1372	40.4
		1373	40.5
		1374	40.5
		1375	40.6
		1376	40.6
		1377	40.7
		1378	40.8
		1379	40.8
		1380	40.9
		1381	40.9
		1382	41
		1383	41.1
		1384	41.2
		1385	41.2
		1386	41.3
		1387	41.3
		1388	41.3
		1389	41.4
		1390	41.5
		1391	41.6
		1392	41.6
		1393	41.7
		1394	41.8
		1395	41.8
		1396	41.8
		1397	41.9
		1398	41.9
		1399	42
		1400	42.1
		1401	42.1
		1402	42.2
		1403	42.2
		1404	42.3
		1405	42.3
		1406	42.4
		1407	42.4
		1408	42.5
		1409	42.6
		1410	42.6
		1411	42.6
		1412	42.7
		1413	42.7
		1414	42.8
		1415	42.8
		1416	43
		1417	43
		1418	43
		1419	43.1
		1420	43.2
		1421	43.2
		1422	43.3
		1423	43.3
		1424	43.3
		1425	43.4
		1426	43.5
		1427	43.5
		1428	43.6
		1429	43.6
		1430	43.6
		1431	43.7
		1432	43.8
		1433	43.8
		1434	43.8
		1435	43.9
		1436	44
		1437	44
		1438	44.1
		1439	44.1
		1440	44.1
		1441	44.2
		1442	44.3
		1443	44.3
		1444	44.3
		1445	44.4
		1446	44.4
		1447	44.5
		1448	44.5
		1449	44.6
		1450	44.6
		1451	44.7
		1452	44.7
		1453	44.7
		1454	44.8
		1455	44.8
		1456	44.9
		1457	44.9
		1458	44.9
		1459	45
		1460	45.1
		1461	45.1
		1462	45.1
		1463	45.2
		1464	45.2
		1465	45.3
		1466	45.3
		1467	45.3
		1468	45.4
		1469	45.4
		1470	45.5
		1471	45.5
		1472	45.6
		1473	45.6
		1474	45.6
		1475	45.7
		1476	45.7
		1477	45.7
		1478	45.8
		1479	45.8
		1480	45.9
		1481	45.9
		1482	46
		1483	46
		1484	46
		1485	46.1
		1486	46.1
		1487	46.1
		1488	46.2
		1489	46.2
		1490	46.2
		1491	46.3
		1492	46.3
		1493	46.4
		1494	46.4
		1495	46.4
		1496	46.5
		1497	46.5
		1498	46.5
		1499	46.6
		1500	46.6
		1501	46.7
		1502	46.7
		1503	46.7
		1504	46.8
		1505	46.8
		1506	46.8
		1507	46.9
		1508	46.9
		1509	46.9
		1510	47
		1511	47
		1512	47.1
		1513	47.1
		1514	47.1
		1515	47.1
		1516	47.2
		1517	47.2
		1518	47.3
		1519	47.3
		1520	47.3
		1521	47.4
		1522	47.4
		1523	47.4
		1524	47.4
		1525	47.5
		1526	47.5
		1527	47.6
		1528	47.6
		1529	47.6
		1530	47.7
		1531	47.7
		1532	47.7
		1533	47.7
		1534	47.8
		1535	47.8
		1536	47.8
		1537	47.9
		1538	47.9
		1539	48
		1540	48
		1541	48
		1542	48
		1543	48
		1544	48.1
		1545	48.1
		1546	48.2
		1547	48.2
		1548	48.2
		1549	48.3
		1550	48.3
		1551	48.3
		1552	48.4
		1553	48.4
		1554	48.4
		1555	48.4
		1556	48.5
		1557	48.5
		1558	48.5
		1559	48.5
		1560	48.6
		1561	48.6
		1562	48.6
		1563	48.7
		1564	48.7
		1565	48.7
		1566	48.7
		1567	48.8
		1568	48.8
		1569	48.8
		1570	48.8
		1571	48.8
		1572	48.9
		1573	48.9
		1574	48.9
		1575	49
		1576	49
		1577	49
		1578	49
		1579	49.1
		1580	49.1
		1581	49.1
		1582	49.1
		1583	49.1
		1584	49.2
		1585	49.2
		1586	49.2
		1587	49.2
		1588	49.3
		1589	49.3
		1590	49.3
		1591	49.4
		1592	49.4
		1593	49.4
		1594	49.5
		1595	49.5
		1596	49.5
		1597	49.5
		1598	49.6
		1599	49.6
		1600	49.6
		1601	49.6
		1602	49.6
		1603	49.7
		1604	49.7
		1605	49.7
		1606	49.7
		1607	49.7
		1608	49.8
		1609	49.8
		1610	49.8
		1611	49.9
		1612	49.9
		1613	49.9
		1614	49.9
		1615	49.9
		1616	49.9
		1617	50
		1618	50
		1619	50
		1620	50
		1621	50.1
		1622	50.1
		1623	50.1
		1624	50.1
		1625	50.1
		1626	50.1
		1627	50.2
		1628	50.2
		1629	50.2
		1630	50.2
		1631	50.3
		1632	50.2
		1633	50.3
		1634	50.3
		1635	50.3
		1636	50.3
		1637	50.3
		1638	50.4
		1639	50.4
		1640	50.4
		1641	50.4
		1642	50.4
		1643	50.4
		1644	50.4
		1645	50.5
		1646	50.5
		1647	50.5
		1648	50.5
		1649	50.5
		1650	50.6
		1651	50.6
		1652	50.6
		1653	50.6
		1654	50.7
		1655	50.7
		1656	50.7
		1657	50.7
		1658	50.7
		1659	50.8
		1660	50.8
		1661	50.8
		1662	50.8
		1663	50.8
		1664	50.8
		1665	50.9
		1666	50.9
		1667	50.9
		1668	50.9
		1669	50.9
		1670	50.9
		1671	50.9
		1672	50.9
		1673	51
		1674	51
		1675	51
		1676	51
		1677	51.1
		1678	51.1
		1679	51.1
		1680	51.1
		1681	51.1
		1682	51.1
		1683	51.1
		1684	51.2
		1685	51.2
		1686	51.2
		1687	51.2
		1688	51.2
		1689	51.2
		1690	51.2
		1691	51.2
		1692	51.3
		1693	51.3
		1694	51.3
		1695	51.3
		1696	51.3
		1697	51.3
		1698	51.3
		1699	51.4
		1700	51.4
		1701	51.4
		1702	51.4
		1703	51.4
		1704	51.5
		1705	51.4
		1706	51.5
		1707	51.5
		1708	51.5
		1709	51.5
		1710	51.6
		1711	51.5
		1712	51.6
		1713	51.6
		1714	51.6
		1715	51.6
		1716	51.6
		1717	51.7
		1718	51.7
		1719	51.7
		1720	51.7
		1721	51.7
		1722	51.7
		1723	51.7
		1724	51.8
		1725	51.7
		1726	51.8
		1727	51.8
		1728	51.8
		1729	51.8
		1730	51.8
		1731	51.8
		1732	51.8
		1733	51.9
		1734	51.9
		1735	51.9
		1736	51.8
		1737	51.9
		1738	51.9
		1739	51.9
		1740	51.9
		1741	51.9
		1742	51.9
		1743	51.9
		1744	51.9
		1745	52
		1746	51.9
		1747	51.9
		1748	52
		1749	52
		1750	52
		1751	52
		1752	52
		1753	52
		1754	52
		1755	52
		1756	52.1
		1757	52.1
		1758	52.1
		1759	52.1
		1760	52.1
		1761	52.1
		1762	52.2
		1763	52.1
		1764	52.1
		1765	52.2
		1766	52.2
		1767	52.2
		1768	52.2
		1769	52.2
		1770	52.3
		1771	52.3
		1772	52.3
		1773	52.3
		1774	52.3
		1775	52.3
		1776	52.3
		1777	52.3
		1778	52.4
		1779	52.3
		1780	52.4
		1781	52.4
		1782	52.4
		1783	52.4
		1784	52.4
		1785	52.4
		1786	52.4
		1787	52.5
		1788	52.5
		1789	52.5
		1790	52.5
		1791	52.5
		1792	52.5
		1793	52.5
		1794	52.5
		1795	52.5
		1796	52.5
		1797	52.6
		1798	52.6
		1799	52.6
		1800	52.6
		1801	52.6
		1802	52.6
		1803	52.6
		1804	52.6
		1805	52.6
		1806	52.7
		1807	52.7
		1808	52.7
		1809	52.7
		1810	52.7
		1811	52.7
		1812	52.7
		1813	52.7
		1814	52.7
		1815	52.7
		1816	52.8
		1817	52.8
		1818	52.8
		1819	52.8
		1820	52.3
		1821	51.6
		1822	51.2
		1823	50.8
		1824	50.5
		1825	50.3
		1826	50.1
		1827	49.9
		1828	49.7
		1829	49.6
		1830	49.5
		1831	49.3
		1832	49.2
		1833	49.1
		1834	49
		1835	48.9
		1836	48.8
		1837	48.7
		1838	48.6
		1839	48.4
		1840	48.4
		1841	48.3
		1842	48.1
		1843	48.1
		1844	47.9
		1845	47.8
		1846	47.7
		1847	47.6
		1848	47.5
		1849	47.5
		1850	47.3
		1851	47.3
		1852	47.2
		1853	47.1
		1854	46.9
		1855	46.9
		1856	46.8
		1857	46.7
		1858	46.6
		1859	46.5
		1860	46.3
		1861	46.3
		1862	46.2
		1863	46.1
		1864	46
		1865	45.9
		1866	45.8
		1867	45.7
		1868	45.6
		1869	45.5
		1870	45.5
		1871	45.4
		1872	45.3
		1873	45.2
		1874	45.1
		1875	45
		1876	44.9
		1877	44.8
		1878	44.7
		1879	44.7
		1880	44.6
		1881	44.5
		1882	44.4
		1883	44.3
		1884	44.2
		1885	44.2
		1886	44.1
		1887	44
		1888	43.9
		1889	43.8
		1890	43.7
		1891	43.6
		1892	43.6
		1893	43.5
		1894	43.4
		1895	43.3
		1896	43.2
		1897	43.2
		1898	43.1
		1899	43
		1900	42.9
		1901	42.9
		1902	42.8
		1903	42.7
		1904	42.6
		1905	42.5
		1906	42.5
		1907	42.4
		1908	42.3
		1909	42.3
		1910	42.1
		1911	42.1
		1912	42
		1913	41.9
		1914	41.8
		1915	41.8
		1916	41.7
		1917	41.6
		1918	41.5
		1919	41.5
		1920	41.4
		1921	41.3
		1922	41.3
		1923	41.2
		1924	41.1
		1925	41.1
		1926	41
		1927	40.9
		1928	40.8
		1929	40.8
		1930	40.7
		1931	40.6
		1932	40.6
		1933	40.5
		1934	40.4
		1935	40.4
		1936	40.3
		1937	40.2
		1938	40.2
		1939	40.1
		1940	40
		1941	40
		1942	39.9
		1943	39.9
		1944	39.7
		1945	39.7
		1946	39.6
		1947	39.6
		1948	39.5
		1949	39.5
		1950	39.4
		1951	39.3
		1952	39.2
		1953	39.2
		1954	39.1
		1955	39.1
		1956	39
		1957	38.9
		1958	38.8
		1959	38.8
		1960	38.7
		1961	38.7
		1962	38.6
		1963	38.5
		1964	38.5
		1965	38.4
		1966	38.4
		1967	38.3
		1968	38.2
		1969	38.2
		1970	38.1
		1971	38.1
		1972	38
		1973	38
		1974	37.9
		1975	37.8
		1976	37.8
		1977	37.7
		1978	37.7
		1979	37.6
		1980	37.5
		1981	37.5
		1982	37.4
		1983	37.4
		1984	37.3
		1985	37.3
		1986	37.2
		1987	37.2
		1988	37.1
		1989	37.1
		1990	37
		1991	37
		1992	36.9
		1993	36.9
		1994	36.8
		1995	36.8
		1996	36.7
		1997	36.7
		1998	36.6
		1999	36.5
		2000	36.5
[truncated: 4,020 more rows]

## Sheet: Fig. 4b
				stomatocyes	Au-polymersomes	300 nm Au NPs	Au-stomatocytes
			0.03	1.58544	1.46284	3.55212	7.1465
			0.06	3.5314	3.15388	5.25386	12.3927
			0.09	5.45522	4.92887	7.11831	19.3893
			0.12	7.3569	6.78781	9.14547	28.1364
			0.15	9.23644	8.73071	11.3353	38.6338
			0.18	11.0938	10.7576	13.6879	50.8818
			0.21	12.9291	12.8684	16.2032	64.8802
			0.24	14.7423	15.0631	18.8812	80.629
			0.27	16.5332	17.3418	21.7218	98.1282
			0.3	18.3021	19.7045	24.7252	117.378
			0.33	20.0488	22.1511	27.8913	138.378
			0.36	21.7734	24.6817	31.2202	161.129
			0.39	23.4758	27.2962	34.7117	185.63
			0.42	25.1561	29.9947	38.3659	211.881
			0.45	26.8143	32.7771	42.1828	239.883
			0.48	28.4503	35.6435	46.1625	269.635
			0.51	30.0642	38.5938	50.3048	301.138

## Sheet: Fig. 4e
				0 W	0.75 W	1 W	1.1 W	1.2 W	1.3 W	1.4 W	1.5 W
			0.03	1.18559	2.95041	4.00082	6.54075	9.43376	10.0384	11.6395	26.9634
			0.06	2.38914	5.62593	11.6493	22.7333	33.8763	36.6577	43.1757	44.5667
			0.09	3.6228	8.98879	23.3453	48.6643	73.3012	79.8626	94.5083	90.1607
			0.12	4.78909	13.039	39.022	84.4139	127.92	139.629	165.999	163.746
			0.15	5.94958	17.7765	58.7719	130.057	197.326	215.595	256.739	265.321
			0.18	7.21815	23.2014	82.8644	185.45	281.581	307.754	367.716	394.888
			0.21	8.56104	29.3136	110.51	250.746	381.082	417.309	498.648	552.445
			0.24	9.50619	36.1132	142.812	325.021	495.904	543.5	648.396	737.993
			0.27	10.853	43.6001	178.421	410.064	625.078	684.942	820.039	951.532
			0.3	12.1605	51.7744	219.513	504.013	768.405	842.529	1007.2	1193.06
			0.33	13.2576	60.636	263.012	609.224	928.195	1017.84	1215.09	1462.58
			0.36	14.9827	70.1849	311.845	724.045	1100.1	1210.54	1448.9	1760.09
			0.39	16.1341	80.4211	363.217	846.017	1292.56	1417.16	1693.98	2085.6
			0.42	17.5844	91.3448	420.409	978.981	1498	1638.24	1961.89	2439.09
			0.45	18.2819	102.956	481.835	1121.22	1714.89	1877.22	2253.83	2820.57
			0.48	19.4514	115.254	546.71	1269.98	1953.34	2136.49	2562.46	3230.05
			0.51	21.0886	128.24	615.83	1434.98	2195.03	2409.43	2879.91	3667.51

## Sheet: Fig. 4h
					On	OFF	On	OFF	On	OFF	On	OFF	On	OFF
				0.03	15.2858	2.72324	14.6574	1.87229	15.1626	2.42599	14.3328	1.80854	14.4067	1.91908
				0.06	56.9866	4.35695	54.3484	3.44899	56.3884	4.10768	53.0897	3.53834	52.9601	3.64837
				0.09	125.631	6.18618	118.922	5.2461	123.221	5.99343	116.21	5.39032	115.796	5.50434
				0.12	219.621	8.21092	208.916	7.26362	217.909	8.08323	204.51	7.36448	203.613	7.48699
				0.15	343.017	10.4312	323.903	9.50155	337.537	10.3771	318.286	9.46081	315.534	9.59632
				0.18	490.768	12.8469	467.254	11.9599	482.457	12.875	454.79	11.6793	451.456	11.8323
				0.21	668.152	15.4582	628.98	14.6386	657.993	15.577	621.884	14.02	612.566	14.195
				0.24	863.615	18.265	811.892	17.5378	860.992	18.483	809.392	16.4829	800.51	16.6844
				0.27	1089.06	21.2674	1035.37	20.6574	1086.02	21.5931	1016.41	19.068	1006.64	19.3004
				0.3	1353.39	24.4652	1271.83	23.9973	1339.4	24.9072	1251.1	21.7752	1244.97	22.0432
				0.33	1631.32	27.8586	1532.08	27.5577	1613.35	28.4254	1530.34	24.6046	1515.1	24.9126
				0.36	1927.26	31.4474	1826.58	31.3385	1930.15	32.1476	1803.03	27.5562	1806.17	27.9087
				0.39	2289.36	35.2318	2099.53	35.3397	2266.25	36.0739	2120.42	30.63	2111.08	31.0314
				0.42	2643.51	39.2117	2487.39	39.5613	2622.46	40.2043	2449.44	33.8259	2430.75	34.2809
				0.45	3030.24	43.3871	2888.56	44.0033	3014.63	44.5387	2826.02	37.1441	2794.79	37.657
				0.48	3436.61	47.758	3198.85	48.6658	3426.28	49.0772	3210.2	40.5844	3198.18	41.1598
				0.51	3872.03	52.3245	3612.02	53.5486	3866.7	53.8197	3617.88	44.1469	3637.94	44.7893

## Sheet: Fig. 4i
			DMEM	PBS	Pure water
		0.03	16.2714	20.1754	14.4067
		0.06	33.5572	33.269	52.9601
		0.09	72.5084	65.8847	115.796
		0.12	133.125	118.022	203.613
		0.15	215.407	189.682	315.534
		0.18	319.354	280.864	451.456
		0.21	444.966	391.568	612.566
		0.24	592.244	521.794	800.51
		0.27	761.187	671.542	1006.64
		0.3	951.796	840.813	1244.97
		0.33	1164.07	1029.6	1515.1
		0.36	1398.01	1237.92	1806.17
		0.39	1653.61	1465.76	2111.08
		0.42	1930.88	1713.11	2430.75
		0.45	2229.82	1979.99	2794.79
		0.48	2550.42	2266.4	3198.18
		0.51	2892.68	2572.32	3637.94

[truncated: 6 more sheets: Fig. 5b, Supplementary Fig. 1, Supplementary Fig. 4, Supplementary Fig. 10, Supplementary Fig.18, Supplementary Fig.19]
